# Supplementary material for: Demographic reconstruction of the Western sheep expansion from whole-genome sequences
Source: G3 (Bethesda). 2023 Sep 7;13(11):jkad199. doi: 10.1093/g3journal/jkad199 (PMC11648245; doi:10.1093/g3journal/jkad199)
Supplement: jkad199_Supplementary_Data [file jkad199_supplementary_data.zip]

Archive with 2 entries (2 files):
- Supplemental_Figures_G3-2023-404492.pdf
- Supplemental_Tables_G3-2023-404492.xlsx
